# Supplementary material for: The Synthesis and Evaluation of Aminocoumarin Peptidomimetics as Cytotoxic Agents on Model Bacterial E. coli Strains
Source: Materials (Basel). 2021 Sep 30;14(19):5725. doi: 10.3390/ma14195725 (PMC8510199; doi:10.3390/ma14195725)
Supplement: Supplementary file 1 [file materials-14-05725-s001.zip]

Archive with 1 entries (1 files):
- materials-1338217-supplementary.pdf
